# Supplementary material for: Precisely timed dopamine signals establish distinct kinematic representations of skilled movements
Source: eLife. 2020 Nov 27;9:e61591. doi: 10.7554/eLife.61591 (PMC7861618; doi:10.7554/eLife.61591)
Supplement: Figure 4—source data 3. — A .xlsx file containing the statistical output of Wilcoxon ranksum tests for comparisons between Arch During and EYFP group averages in Figure 4E. [file elife-61591-fig4-data3.xlsx]

## Sheet: Sheet1
session	bin_number	z-value	p-value
R10	1	-0.954356	0.340948
R10	2	-1.22683	0.217871
R10	3	-1.69791	0.0848485
R10	4	-2.1385	0.0253302
R10	5	-2.4882	0.00839161
R10	6	-2.27304	0.0195804
R10	7	-2.00874	0.0371406
R10	8	-2.00129	0.0405594
R10	9	-1.5894	0.113908
R10	10	-1.96173	0.0461538
R10	11	-1.74184	0.0759907
R10	12	-1.9016	0.0537685
R10	13	-2.01024	0.0390054
R10	14	-1.85848	0.0543901
R10	15	-1.80132	0.0652681
R10	16	-1.57076	0.113131
R10	17	-1.68711	0.0876457
R10	18	-1.57218	0.111577
R10	19	-1.57218	0.113131
R10	20	-1.54009	0.117716
R10	21	-1.3446	0.174825
R10	22	-1.15507	0.244755
R10	23	-0.835141	0.390443
R10	24	-0.708233	0.463869
R10	25	-0.641703	0.516317
R10	26	-0.709819	0.475524
R10	27	-1.03595	0.294289
R10	28	-0.888506	0.387446
R10	29	-0.48901	0.621212
R10	30	-0.245845	0.800866
L1	1	-1.16122	0.241026
L1	2	-1.47573	0.143279
L1	3	-1.74184	0.0769231
L1	4	-1.68864	0.0876457
L1	5	-1.80184	0.0680653
L1	6	-1.92155	0.0506605
L1	7	-2.28964	0.018648
L1	8	-2.34449	0.015984
L1	9	-2.0099	0.037296
L1	10	-2.14912	0.02997
L1	11	-1.94722	0.047286
L1	12	-1.77376	0.0808081
L1	13	-1.96698	0.040404
L1	14	-2.30092	0.0161616
L1	15	-2.29688	0.0161616
L1	16	-2.13048	0.0242424
L1	17	-2.30498	0.0161616
L1	18	-2.17825	0.0242424
L1	19	-2.09312	0.030303
L1	20	-1.9934	0.0363636
L1	21	-2.17825	0.0242424
L1	22	-2.29315	0.0166667
L1	23	-2.29315	0.0166667
L1	24	-2.18521	0.0333333
L1	25	-2.18521	0.0333333
L1	26	-2.18521	0.0333333
L1	27	-2.17849	0.0333333
L1	28	-2.17849	0.0333333
L1	29	-2.28615	0.0166667
L1	30	-2.31455	0.0166667
L2	1	-0.36948	0.700233
L2	2	-0.317169	0.731624
L2	3	-0.317169	0.737995
L2	4	-0.316228	0.738928
L2	5	-0.813001	0.412432
L2	6	-0.814468	0.409324
L2	7	-0.818914	0.399689
L2	8	-0.815942	0.412121
L2	9	-0.815942	0.412121
L2	10	-1.04907	0.304274
L2	11	-0.698115	0.484848
L2	12	-0.876609	0.382284
L2	13	-0.763913	0.450971
L2	14	-0.815942	0.406838
L2	15	-0.875016	0.378866
L2	16	-0.703211	0.476768
L2	17	-0.583344	0.549495
L2	18	-0.326722	0.728605
L2	19	-0.332773	0.709291
L2	20	-0.459485	0.677323
L2	21	-0.586123	0.557443
L2	22	-0.520998	0.608725
L2	23	-0.721255	0.482517
L2	24	-1.15239	0.238928
L2	25	-0.984782	0.330808
L2	26	-0.984782	0.330808
L2	27	-1.07846	0.287879
L2	28	-1.57622	0.111111
L2	29	-1.65017	0.0984848
L2	30	-1.43405	0.161616
L3	1	-0.897976	0.376845
L3	2	-1.21491	0.222844
L3	3	-1.4262	0.14965
L3	4	-1.28219	0.207304
L3	5	-1.3503	0.172183
L3	6	-0.590097	0.548368
L3	7	-0.973407	0.322261
L3	8	-0.45529	0.629371
L3	9	-1.03131	0.298951
L3	10	-0.909545	0.371795
L3	11	-0.644568	0.509907
L3	12	-0.780498	0.417249
L3	13	-0.368991	0.708625
L3	14	-0.509175	0.632867
L3	15	-0.435815	0.66317
L3	16	-0.577004	0.568765
L3	17	-0.576197	0.554779
L3	18	-0.871631	0.378788
L3	19	-0.871631	0.378788
L3	20	-0.794493	0.41958
L3	21	-1.22613	0.22028
L3	22	-0.937631	0.333333
L3	23	-0.809174	0.409091
L3	24	-1.04634	0.287879
L3	25	-1.36348	0.168831
L3	26	-1.1595	0.230159
L3	27	-0.840683	0.388889
L3	28	-0.735598	0.468254
L3	29	-0.843274	0.404762
L3	30	-0.843274	0.404762
L4	1	-1.16209	0.240093
L4	2	-1.53413	0.119658
L4	3	-1.16295	0.24662
L4	4	-1.34782	0.177778
L4	5	-1.2217	0.219736
L4	6	-1.16988	0.230614
L4	7	-1.29959	0.18648
L4	8	-1.42796	0.149184
L4	9	-1.29527	0.190476
L4	10	-1.22101	0.222611
L4	11	-1.08188	0.283217
L4	12	-1.29284	0.202797
L4	13	-1.37038	0.168998
L4	14	-1.51676	0.132867
L4	15	-1.51676	0.132867
L4	16	-1.58454	0.104895
L4	17	-1.44049	0.15035
L4	18	-1.51463	0.123543
L4	19	-1.51463	0.123543
L4	20	-1.65196	0.0909091
L4	21	-1.64739	0.0920746
L4	22	-1.65196	0.0932401
L4	23	-1.44453	0.149184
L4	24	-1.36656	0.165501
L4	25	-1.29464	0.189977
L4	26	-0.891685	0.339827
L4	27	-0.891685	0.385281
L4	28	-0.967559	0.333333
L4	29	-1.05761	0.272727
L4	30	-0.648498	0.525974
L5	1	-0.662382	0.49728
L5	2	-1.19518	0.226263
L5	3	-1.11574	0.254545
L5	4	-1.53665	0.117172
L5	5	-1.54763	0.133333
L5	6	-1.37567	0.185859
L5	7	-1.46692	0.141414
L5	8	-1.12995	0.274747
L5	9	-1.22135	0.214141
L5	10	-1.34444	0.187879
L5	11	-1.33507	0.212121
L5	12	-1.45072	0.145455
L5	13	-1.24841	0.206061
L5	14	-1.06896	0.309091
L5	15	-1.71256	0.0727273
L5	16	-1.71256	0.0727273
L5	17	-1.17978	0.219048
L5	18	-1.17978	0.219048
L5	19	-1.17978	0.219048
L5	20	-0.860663	0.390476
L5	21	-0.860663	0.390476
L5	22	-0.750766	0.457143
L5	23	-0.755415	0.447619
L5	24	-0.974279	0.314286
L5	25	-0.755415	0.447619
L5	26	-1.08593	0.314286
L5	27	-1.07252	0.27619
L5	28	-0.860663	0.390476
L5	29	-0.858019	0.4
L5	30	-1.19078	0.209524
O1	1	-2.01213	0.039294
O1	2	-2.01213	0.039294
O1	3	-1.95156	0.045954
O1	4	-1.88441	0.0566101
O1	5	-1.42638	0.145188
O1	6	-1.55433	0.115884
O1	7	-1.69135	0.0892441
O1	8	-1.75055	0.0739261
O1	9	-1.81539	0.0626041
O1	10	-1.85026	0.0699301
O1	11	-1.98715	0.037296
O1	12	-1.41416	0.149184
O1	13	-1.71188	0.0730381
O1	14	-1.39642	0.156954
O1	15	-1.84251	0.0574981
O1	16	-1.69275	0.0839161
O1	17	-1.7639	0.0714841
O1	18	-1.3211	0.183372
O1	19	-0.963488	0.337218
O1	20	-1.32476	0.180264
O1	21	-1.39449	0.161616
O1	22	-1.54987	0.118104
O1	23	-1.54128	0.114996
O1	24	-1.39836	0.149184
O1	25	-1.69041	0.0854701
O1	26	-1.7639	0.0699301
O1	27	-1.48021	0.142968
O1	28	-1.98715	0.034188
O1	29	-1.98991	0.043512
O1	30	-1.98715	0.045066
O2	1	-2.42982	0.011655
O2	2	-2.42083	0.0113442
O2	3	-2.319	0.0161616
O2	4	-2.21032	0.022533
O2	5	-1.89456	0.0534577
O2	6	-1.63143	0.0975913
O2	7	-1.47464	0.137529
O2	8	-1.73797	0.0777001
O2	9	-1.80022	0.0665113
O2	10	-1.57218	0.111267
O2	11	-0.98989	0.31826
O2	12	-1.51395	0.123388
O2	13	-1.68559	0.0873349
O2	14	-1.88441	0.0532801
O2	15	-2.26924	0.018648
O2	16	-1.76635	0.0761461
O2	17	-2.06649	0.032634
O2	18	-1.9109	0.0512821
O2	19	-1.90825	0.048174
O2	20	-2.13138	0.027972
O2	21	-2.04887	0.0363636
O2	22	-1.96004	0.0444444
O2	23	-1.79943	0.0666667
O2	24	-2.18324	0.0242424
O2	25	-2.01194	0.0424242
O2	26	-2.01194	0.0424242
O2	27	-1.62871	0.115152
O2	28	-1.60521	0.1
O2	29	-1.26123	0.233333
O2	30	-1.37169	0.15
O3	1	-1.8474	0.0610723
O3	2	-1.79595	0.0686869
O3	3	-1.79998	0.0680653
O3	4	-1.80402	0.0658897
O3	5	-1.95442	0.0463092
O3	6	-2.06468	0.0351204
O3	7	-1.57503	0.102564
O3	8	-1.74215	0.0749029
O3	9	-1.51532	0.126807
O3	10	-1.51532	0.128982
O3	11	-1.22614	0.216006
O3	12	-1.63336	0.0935509
O3	13	-2.10386	0.0307692
O3	14	-2.14329	0.0314685
O3	15	-2.03961	0.032634
O3	16	-2.31451	0.013986
O3	17	-2.48021	0.00815851
O3	18	-2.2911	0.018648
O3	19	-1.90458	0.0555556
O3	20	-1.79902	0.0707071
O3	21	-1.8875	0.0479798
O3	22	-1.83832	0.0692641
O3	23	-1.37874	0.160173
O3	24	-1.10299	0.255411
O3	25	-0.831082	0.393939
O3	26	-0.735328	0.4329
O3	27	-0.735328	0.4329
O3	28	-0.735328	0.4329
O3	29	-0.860663	0.342857
O3	30	-0.858019	0.380952
O4	1	-2.53546	0.00808081
O4	2	-2.47528	0.00947941
O4	3	-2.05548	0.0363636
O4	4	-2.21853	0.020979
O4	5	-1.69409	0.0874903
O4	6	-1.69031	0.0871795
O4	7	-2.06006	0.0335664
O4	8	-2.2663	0.0177156
O4	9	-2.2663	0.019425
O4	10	-2.32417	0.0166278
O4	11	-2.38054	0.0141414
O4	12	-2.27304	0.0189588
O4	13	-2.27814	0.0195804
O4	14	-2.02387	0.0362082
O4	15	-2.23691	0.021756
O4	16	-1.70046	0.0862471
O4	17	-1.26679	0.201088
O4	18	-1.16122	0.240404
O4	19	-1.49695	0.140793
O4	20	-1.47792	0.138462
O4	21	-1.63871	0.0991453
O4	22	-1.6917	0.0832945
O4	23	-1.1476	0.248252
O4	24	-1.1476	0.248252
O4	25	-1.07438	0.272727
O4	26	-1.55095	0.116162
O4	27	-1.14281	0.262626
O4	28	-1.30606	0.186869
O4	29	-1.55095	0.116162
O4	30	-1.88079	0.0555556
O5	1	-0.952928	0.334577
O5	2	-0.687712	0.486092
O5	3	-0.686177	0.488423
O5	4	-0.68516	0.486558
O5	5	-0.793514	0.424553
O5	6	-0.955072	0.332246
O5	7	-1.21581	0.233411
O5	8	-1.11425	0.264025
O5	9	-0.952928	0.337218
O5	10	-0.896643	0.365346
O5	11	-1.06119	0.286402
O5	12	-1.21491	0.227972
O5	13	-1.0596	0.28547
O5	14	-1.21491	0.217249
O5	15	-0.950092	0.333644
O5	16	-1.04529	0.291531
O5	17	-1.10098	0.267732
O5	18	-1.36609	0.164502
O5	19	-1.43758	0.14319
O5	20	-1.4962	0.130536
O5	21	-1.29959	0.192474
O5	22	-1.42955	0.148518
O5	23	-1.62268	0.101232
O5	24	-1.04083	0.295704
O5	25	-1.36305	0.173826
O5	26	-1.6263	0.0985681
O5	27	-1.80062	0.0641026
O5	28	-1.22613	0.223776
O5	29	-1.36847	0.171329
O5	30	-1.43251	0.146853
