# Supplementary material for: Precisely timed dopamine signals establish distinct kinematic representations of skilled movements
Source: eLife. 2020 Nov 27;9:e61591. doi: 10.7554/eLife.61591 (PMC7861618; doi:10.7554/eLife.61591)
Supplement: Figure 8—source data 1. [file elife-61591-fig8-data1.zip]

Archive with 9 entries (8 files):
- Figure 8 source data/
- Figure 8 source data/R0195_20170929_10-49-45_059_3dtrajectory_new.mat
- __MACOSX/Figure 8 source data/._R0195_20170929_10-49-45_059_3dtrajectory_new.mat
- Figure 8 source data/R0195_20170929_processed_reaches.mat
- __MACOSX/Figure 8 source data/._R0195_20170929_processed_reaches.mat
- Figure 8 source data/R0195_20171011_11-09-30_008_3dtrajectory_new.mat
- __MACOSX/Figure 8 source data/._R0195_20171011_11-09-30_008_3dtrajectory_new.mat
- Figure 8 source data/R0195_20171011_processed_reaches.mat
- __MACOSX/Figure 8 source data/._R0195_20171011_processed_reaches.mat
